# Supplementary material for: Extracellular Vesicles Derived from Human Umbilical Mesenchymal Stem Cells Transfected with miR-7704 Improved Damaged Cartilage and Reduced Matrix Metallopeptidase 13
Source: Cells. 2025 Jan 9;14(2):82. doi: 10.3390/cells14020082 (PMC11763736; doi:10.3390/cells14020082)
Supplement: Supplementary file 1 [file cells-14-00082-s001.zip]

Archive with 1 entries (1 files):
- cells-3417688-supplementary.pptx
